# Supplementary material for: Determining the potential distribution of Oryctes monoceros and Oryctes rhinoceros by combining machine-learning with high-dimensional multidisciplinary environmental variables
Source: Sci Rep. 2022 Oct 19;12:17439. doi: 10.1038/s41598-022-21367-1 (PMC9581929; doi:10.1038/s41598-022-21367-1)
Supplement: Supplementary file 1 — Supplementary Information. [file 41598_2022_21367_MOESM1_ESM.xlsx]

## Sheet: Oryctes rhinoceros
Determining the Potential Distribution of Oryctes monoceros and Oryctes rhinoceros by Combining Machine-learning with High-dimensional Multidisciplinary Environmental Variables
Owusu Fordjour Aidoo1,#, Fangyu Ding2,3,#, Tian Ma2,3, Dong Jiang2,3, Di Wang2,3,*, Mengmeng Hao2,3,*, Elizabeth Tettey4, Sebastian Andoh-Mensah4, Kodwo Dadzie Ninsin1, Christian Borgemeister5.
1Department of Biological, Physical and Mathematical Sciences, School of Natural and Environmental Sciences, University of Environment and Sustainable Development, Somanya, Ghana.
2State Key Laboratory of Resources and Environmental Information Systems, Institute of Geographic Sciences and Natural Resources Research, Chinese Academy of Sciences, Beijing, 100101, China
3College of Resource and Environment, University of Chinese Academy of Sciences, Beijing, 100049, China
4Council for Scientific and Industrial Research (CSIR), Oil Palm Research Institute, Coconut Research Programme, P. O. Box 245, Sekondi, Ghana.
5Centre for Development Research (ZEF), University of Bonn Genscherallee 3, 53113 Bonn, Germany
#Authors contributed equally to this work.
*Corresponding author: Di Wang and Mengmeng Hao Email: wangd.19b@igsnrr.ac.cn; haomm@igsnrr.ac.cn
Species	Lat	long	Location	Source
Oryctes rhinoceros	20.2191	57.3994	Oman	1
Oryctes rhinoceros	21.1841	55.2872	Oman	1
Oryctes rhinoceros	22.7837	89.5734	Bangladesh	2,3
Oryctes rhinoceros	4.93511	114.896	Brunei	5,6,7
Oryctes rhinoceros	11.1216	103.773	Cambodia	5,6,7
Oryctes rhinoceros	18.6311	110.224	China	6,8,42
Oryctes rhinoceros	19.8998	110.319	China	6,8,42
Oryctes rhinoceros	11.6448	92.747	India	6,9,10
Oryctes rhinoceros	16.0233	80.4836	India	6,9,10
Oryctes rhinoceros	26.1098	92.747	India	6,9,10
Oryctes rhinoceros	26.1869	86.7136	India	6,9,10
Oryctes rhinoceros	15.3619	73.8403	India	6,7,10
Oryctes rhinoceros	20.9767	70.7574	India	6,7,10
Oryctes rhinoceros	17.1446	77.2148	India	6,7,10
Oryctes rhinoceros	12.4954	74.9871	India	6,7,10
Oryctes rhinoceros	10.5724	72.6378	India	6,7,10
Oryctes rhinoceros	17.0407	73.2993	India	6,7,10
Oryctes rhinoceros	24.8063	93.1145	India	6,7,10
Oryctes rhinoceros	25.9137	93.7698	India	6,7,10
Oryctes rhinoceros	19.8553	86.0627	India	6,7,10
Oryctes rhinoceros	24.3889	74.3261	India	6,7,10
Oryctes rhinoceros	10.9996	76.9068	India	6,7,10
Oryctes rhinoceros	22.5106	88.4208	India	6,7,10
Oryctes rhinoceros	-2.64863	132.526	Indonesia	6,7,11,12
Oryctes rhinoceros	-7.9878	110.316	Indonesia	6,7,11,12
Oryctes rhinoceros	-8.82482	120.613	Indonesia	6,7,11,12
Oryctes rhinoceros	-3.05681	130.436	Indonesia	6,7,11,12
Oryctes rhinoceros	-1.04602	120.447	Indonesia	6,7,11,12
Oryctes rhinoceros	0.917065	100.433	Indonesia	6,7,11,12
Oryctes rhinoceros	25.2962	60.6416	Iran	6,7,13,14
Oryctes rhinoceros	17.9721	102.646	Laos	5,6,7
Oryctes rhinoceros	2.83709	104.161	Malaysia	6,15,16
Oryctes rhinoceros	4.57186	118.497	Malaysia	6,15,16
Oryctes rhinoceros	2.6746	111.511	Malaysia	6,15,16,17
Oryctes rhinoceros	3.05798	72.8877	Maldives	6,7,18,19
Oryctes rhinoceros	18.3761	94.3372	Myanmar	5,6,7
Oryctes rhinoceros	17.0002	54.1058	Oman	6,7,19
Oryctes rhinoceros	25.0506	66.9407	Pakistan	6,7
Oryctes rhinoceros	7.47786	126.595	Philippines	5,6,7,20,21
Oryctes rhinoceros	1.29546	103.898	Singapore	5,6,7,22
Oryctes rhinoceros	6.87114	79.9611	Sri Lanka	6,7,23
Oryctes rhinoceros	22.0393	120.695	Taiwan	6,7,24
Oryctes rhinoceros	13.1481	100.045	Thailand	5,6,7,
Oryctes rhinoceros	10.5001	104.892	Vietnam	5,6,7
Oryctes rhinoceros	16.9998	54.0399	Oman	6,7,19
Oryctes rhinoceros	21.3427	-157.943	Hawaii	5,25,26,27,28,29,30
Oryctes rhinoceros	-14.2991	-170.81	American Samoa	6,7
Oryctes rhinoceros	7.45334	151.843	Micronesia	6,7,31
Oryctes rhinoceros	-17.5239	177.669	Fiji	6,31
Oryctes rhinoceros	13.2645	144.675	Guam	6,29,32,33,34
Oryctes rhinoceros	-22.0135	166.222	New Caledonia	6,35
Oryctes rhinoceros	-19.0512	-169.918	Niue	6,7
Oryctes rhinoceros	14.1397	145.138	Northern Mariana Islands	6,33
Oryctes rhinoceros	8.08851	134.715	Palau	6,7,29
Oryctes rhinoceros	-9.8108	147.516	Papua New Guinea	6,7,29,36
Oryctes rhinoceros	-13.8256	-172.027	Samoa	6,7
Oryctes rhinoceros	-9.04154	159.063	Solomon Islands	6,29
Oryctes rhinoceros	-8.53333	-172.514	Tokelau	6,7,37
Oryctes rhinoceros	-21.1339	-175.239	Tonga	6,7
Oryctes rhinoceros	-17.6394	168.202	Vanuatu	6
Oryctes rhinoceros	-13.3466	-176.181	Wallis and Futuna	6,7
Oryctes rhinoceros	-17.7039	178.062	Fiji	6,31
Oryctes rhinoceros	-16.6217	179.01	Fiji	6,31
Oryctes rhinoceros	-9.57583	160.145	Solomon Islands	6,29
Oryctes rhinoceros	-9.07417	159.12	Solomon Islands	6,29
Oryctes rhinoceros	-8.10556	156.835	Solomon Islands	6,29
Oryctes rhinoceros	-8.02111	157.045	Solomon Islands	6,29
Oryctes rhinoceros	34.0239	119.766	China	6,8,38
Oryctes rhinoceros	-21.1375	-175.201	Tonga	6,7
Oryctes rhinoceros	-13.9131	-171.736	Samoa	6,7
Oryctes rhinoceros	-13.5325	-172.726	Samoa	6,7
Oryctes rhinoceros	-22.2731	166.447	New Caledonia	6,35
Oryctes rhinoceros	-22.2325	166.428	New Caledonia	6,35
Oryctes rhinoceros	-22.3014	166.454	New Caledonia	6,35
Oryctes rhinoceros	-17.6561	168.428	Vanuatu	6
Oryctes rhinoceros	-5.55111	150.138	Papua New Guinea	6,7,29,36
Oryctes rhinoceros	14.1694	121.243	Philippines	5,6,7,20,21
Oryctes rhinoceros	21.3489	-157.944	Hawaii	5,25,26,27,28,29,30
Oryctes rhinoceros	21.3206	-158.086	Hawaii	5,25,26,27,28,29,30
Oryctes rhinoceros	21.3367	-157.943	Hawaii	5,25,26,27,28,29,30
Oryctes rhinoceros	21.345	-157.926	Hawaii	5,25,26,27,28,29,30
Oryctes rhinoceros	21.3275	-157.98	Hawaii	5,25,26,27,28,29,30
Oryctes rhinoceros	21.3208	-158.081	Hawaii	5,25,26,27,28,29,30
Oryctes rhinoceros	-14.3253	-170.733	American Samoa	6,7
Oryctes rhinoceros	-16.3272	179.585	Fiji	6,31
Oryctes rhinoceros	-16.7894	177.505	Fiji	6,31
Oryctes rhinoceros	12.1456	75.3117	India	6,7,10
Oryctes rhinoceros	8.54056	76.9367	India	6,7,10
Oryctes rhinoceros	-0.596389	101.316	Indonesia	6,7,11,12
Oryctes rhinoceros	7.44694	134.476	Palau	6,7,29
Oryctes rhinoceros	7.44278	134.531	Palau	6,7,29
Oryctes rhinoceros	7.60861	134.635	Palau	6,7,29
Oryctes rhinoceros	7.39667	134.569	Palau	6,7,29
Oryctes rhinoceros	7.36444	134.532	Palau	6,7,29
Oryctes rhinoceros	-3.32139	151.904	Papua New Guinea	6,7,29,36
Oryctes rhinoceros	-2.74694	151.078	Papua New Guinea	6,7,29,36
Oryctes rhinoceros	-4.28389	152.919	Papua New Guinea	6,7,29,36
Oryctes rhinoceros	-5.43861	150.086	Papua New Guinea	6,7,29,36
Oryctes rhinoceros	-4.33944	152.303	Papua New Guinea	6,7,29,36
Oryctes rhinoceros	-4.36444	152.152	Papua New Guinea	6,7,29,36
Oryctes rhinoceros	-9.44306	147.18	Papua New Guinea	6,7,29,36
Oryctes rhinoceros	-13.9081	-171.735	Samoa	6,7
Oryctes rhinoceros	4.59917	101.079	Malaysia	6,15,16
Oryctes rhinoceros	7.32167	151.616	Micronesia	6,7,31
Oryctes rhinoceros	7.33889	151.632	Micronesia	6,7,31
Oryctes rhinoceros	-12.7203	45.0839	Mayotte	41
Oryctes rhinoceros	-12.8414	45.1694	Mayotte	41
Oryctes rhinoceros	-12.9886	45.1306	Mayotte	41
Oryctes rhinoceros	3.97083	73.5022	Maldives	6,7,18,19
Oryctes rhinoceros	3.93778	73.4889	Maldives	6,7,18,19
Oryctes rhinoceros	4.34278	73.6069	Maldives	6,7,18,19
Oryctes rhinoceros	13.5028	144.796	Guam	6,29,32,33,34
Oryctes rhinoceros	13.6292	144.85	Guam	6,29,32,33,34
Oryctes rhinoceros	13.5239	144.895	Guam	6,29,32,33,34
Oryctes rhinoceros	13.6353	144.846	Guam	6,29,32,33,34
Oryctes rhinoceros	-13.9131	-171.736	Samoa	6,7
Oryctes rhinoceros	-9.4375	-171.202	Tokelau	6,7,37
Oryctes rhinoceros	-9.20028	-171.848	Tokelau	6,7,37
Oryctes rhinoceros	-19.0669	-169.866	Niue	6,7
Oryctes rhinoceros	-13.2969	-176.2	Wallis and Futuna	6,7
Oryctes rhinoceros	-14.2678	-178.126	Wallis and Futuna	6,7
Oryctes rhinoceros	2.69111	101.75	Malaysia	6,15,16
Oryctes rhinoceros	2.76306	101.774	Malaysia	6,15,16
Oryctes rhinoceros	2.85583	101.694	Malaysia	6,15,16
Oryctes rhinoceros	2.61194	101.703	Malaysia	6,15,16
Oryctes rhinoceros	2.80778	101.735	Malaysia	6,15,16
Oryctes rhinoceros	2.79556	101.499	Malaysia	6,15,16
Oryctes rhinoceros	3.03167	101.533	Malaysia	6,15,16
Oryctes rhinoceros	2.91972	101.307	Malaysia	6,15,16
Oryctes rhinoceros	3.44528	101.555	Malaysia	6,15,16
Oryctes rhinoceros	3.78167	101.33	Malaysia	6,15,16
Oryctes rhinoceros	3.75778	101.332	Malaysia	6,15,16
Oryctes rhinoceros	3.48917	101.136	Malaysia	6,15,16
Oryctes rhinoceros	3.83194	100.819	Malaysia	6,15,16
Oryctes rhinoceros	3.84917	100.867	Malaysia	6,15,16
Oryctes rhinoceros	3.08611	101.517	Malaysia	6,15,16
Oryctes rhinoceros	3.4725	101.624	Malaysia	6,15,16
Oryctes rhinoceros	3.78222	101.374	Malaysia	6,15,16
Oryctes rhinoceros	3.74194	101.322	Malaysia	6,15,16
Oryctes rhinoceros	3.71694	101.535	Malaysia	6,15,16
Oryctes rhinoceros	4.02	101.264	Malaysia	6,15,16
Oryctes rhinoceros	4.00972	101.028	Malaysia	6,15,16
Oryctes rhinoceros	3.88806	101.932	Malaysia	6,15,16
Oryctes rhinoceros	4.00972	101.028	Malaysia	6,15,16
Oryctes rhinoceros	3.88806	101.267	Malaysia	6,15,16
Oryctes rhinoceros	4.07944	101.267	Malaysia	6,15,16
Oryctes rhinoceros	4.26444	101.238	Malaysia	6,15,16
Oryctes rhinoceros	4.59333	101.092	Malaysia	6,15,16
Oryctes rhinoceros	4.37083	100.667	Malaysia	6,15,16
Oryctes rhinoceros	4.38333	100.679	Malaysia	6,15,16
Oryctes rhinoceros	5.7275	101.011	Malaysia	6,15,16
Oryctes rhinoceros	4.86694	100.72	Malaysia	6,15,16
Oryctes rhinoceros	4.23528	100.688	Malaysia	6,15,16
Oryctes rhinoceros	4.15528	101.271	Malaysia	6,15,16
Oryctes rhinoceros	4.02139	101.023	Malaysia	6,15,16
Oryctes rhinoceros	3.8125	101.854	Malaysia	6,15,16
Oryctes rhinoceros	2.53722	103.58	Malaysia	6,15,16
Oryctes rhinoceros	2.82	104.164	Malaysia	6,15,16
Oryctes rhinoceros	2.91722	104.102	Malaysia	6,15,16
Oryctes rhinoceros	3.07056	103.076	Malaysia	6,15,16
Oryctes rhinoceros	3.13667	102.957	Malaysia	6,15,16
Oryctes rhinoceros	3.37944	102.941	Malaysia	6,15,16
Oryctes rhinoceros	3.24083	102.941	Malaysia	6,15,16
Oryctes rhinoceros	2.79806	103.483	Malaysia	6,15,16
Oryctes rhinoceros	3.26972	102.445	Malaysia	6,15,16
Oryctes rhinoceros	4.18778	102.053	Malaysia	6,15,16
Oryctes rhinoceros	4.18111	103.396	Malaysia	6,15,16
Oryctes rhinoceros	4.72639	102.011	Malaysia	6,15,16
Oryctes rhinoceros	3.44917	102.413	Malaysia	6,15,16
Oryctes rhinoceros	4.7775	103.422	Malaysia	6,15,16
Oryctes rhinoceros	6.21361	102.239	Malaysia	6,15,16
Oryctes rhinoceros	6.12056	100.357	Malaysia	6,15,16
Oryctes rhinoceros	6.11194	100.367	Malaysia	6,15,16
Oryctes rhinoceros	6.46167	100.349	Malaysia	6,15,16
Oryctes rhinoceros	6.43722	100.301	Malaysia	6,15,16
Oryctes rhinoceros	6.42889	100.269	Malaysia	6,15,16
Oryctes rhinoceros	6.44583	100.229	Malaysia	6,15,16
Oryctes rhinoceros	6.44444	100.204	Malaysia	6,15,16
Oryctes rhinoceros	6.39694	100.138	Malaysia	6,15,16
Oryctes rhinoceros	6.26083	100.193	Malaysia	6,15,16
Oryctes rhinoceros	-6.9	107.6	Indonesia	6,7,11,12
Oryctes rhinoceros	-1.2	122.9	Indonesia	6,7,11,12
Oryctes rhinoceros	2.9	101.9	Malaysia	6,15,16
Oryctes rhinoceros	23	120.3	Taiwan	6,7,24
Oryctes rhinoceros	13.4	99.9	Thailand	5,6,7
Oryctes rhinoceros	3.1	101.7	Malaysia	6,15,16
Oryctes rhinoceros	23.8	120.8	Taiwan	6,7,24
Oryctes rhinoceros	12.8	99.6	Thailand	5,6,7
Oryctes rhinoceros	7.3	80.6	Sri Lanka	6,7,23
Oryctes rhinoceros	7.5	79.9	Sri Lanka	6,7,23
Oryctes rhinoceros	10.6	123	Philippines	5,6,7,20,21
Oryctes rhinoceros	14.7	121.2	Philippines	5,6,7,20,21
Oryctes rhinoceros	14.4	121	Philippines	5,6,7,20,21
Oryctes rhinoceros	14.5	121	Philippines	5,6,7,20,21
Oryctes rhinoceros	7.1	125.5	Philippines	5,6,7,20,21
Oryctes rhinoceros	14.7	121.1	Philippines	5,6,7,20,21
Oryctes rhinoceros	22.6	120.4	Taiwan	6,7,24
Oryctes rhinoceros	-22	166.2	New Caledonia	6,37
Oryctes rhinoceros	13.7	120.9	Philippines	5,6,7,20,21
Oryctes rhinoceros	24.6	121.7	Taiwan	6,7,24
Oryctes rhinoceros	5.4	100.5	Malaysia	6,15,16
Oryctes rhinoceros	-18.1	178.4	Fiji	6,31
Oryctes rhinoceros	23.1997	120.301	Taiwan	6,7,24
Oryctes rhinoceros	8.4	77	India	6,7,10
Oryctes rhinoceros	9.7	80	India	6,7,10
Oryctes rhinoceros	22.7065	121.097	Taiwan	6,7,24
Oryctes rhinoceros	1.2	101.3	Indonesia	6,7,11,12
Oryctes rhinoceros	13	77.7	India	6,7,10
Oryctes rhinoceros	23.6	121.4	Taiwan	6,7,24
Oryctes rhinoceros	12.1	75.2	India	6,7,10
Oryctes rhinoceros	-7.8	109.8	Indonesia	6,7,11,12
Oryctes rhinoceros	22.8	121.1	Taiwan	6,7,24
Oryctes rhinoceros	26.4	127.8	Taiwan	6,7,24
Oryctes rhinoceros	22.6	120.4	Taiwan	6,7,24
Oryctes rhinoceros	23.4	120.4	Taiwan	6,7,24
Oryctes rhinoceros	2.2	99.9	Indonesia	6,7,11,12
Oryctes rhinoceros	-8.6	115.2	Indonesia	6,7,11,12
Oryctes rhinoceros	14.5	100.9	Thailand	5,6,7
Oryctes rhinoceros	13.8	100.6	Thailand	5,6,7
Oryctes rhinoceros	11.4014	99.5951	Thailand	5,6,7
Oryctes rhinoceros	9.7	80	Thailand	5,6,7
Oryctes rhinoceros	18.5	105.6	Vietnam	5,6,7
Oryctes rhinoceros	13.3022	77.6018	India	6,7,10
Oryctes rhinoceros	-5.6	105.4	Indonesia	6,7,11,12
Oryctes rhinoceros	-5.59921	105.499	Indonesia	6,7,11,12
Oryctes rhinoceros	-7.8	110.4	Indonesia	6,7,11,12
Oryctes rhinoceros	23.3	120.4	Taiwan	6,7,24
Oryctes rhinoceros	-7.6	110.8	Indonesia	6,7,11,12
Oryctes rhinoceros	22.9	120.3	Taiwan	6,7,24
Oryctes rhinoceros	12	108.9	Vietnam	5,6,7
Oryctes rhinoceros	23.7	121.4	Taiwan	6,7,24
Oryctes rhinoceros	2.42394	101.89	Malaysia	6,15,16
Oryctes rhinoceros	2.1	99.9	Indonesia	6,7,11,12
Oryctes rhinoceros	-8.2	114.3	Indonesia	6,7,11,12
Oryctes rhinoceros	8.49795	76.8957	India	6,7,10
Oryctes rhinoceros	6.3	80.9	Sri Lanka	6,7,23
Oryctes rhinoceros	2.1	99.8	Indonesia	6,7,11,12
Oryctes rhinoceros	3.10085	101.697	Malaysia	6,15,16
Oryctes rhinoceros	11.1	79.8	India	6,7,10
Oryctes rhinoceros	7.99674	81.0969	Sri Lanka	6,7,23
Oryctes rhinoceros	1.8	102.9	Malaysia	6,15,16
Oryctes rhinoceros	10	76.5	India	6,7,10
Oryctes rhinoceros	1.80007	102.901	Sri Lanka	6,7,23
Oryctes rhinoceros	13.4736	144.713	Guam	6,29,32,33,34
Oryctes rhinoceros	22.8007	121.099	Taiwan	6,7,24
Oryctes rhinoceros	11.7	78.1	India	6,7,10
Oryctes rhinoceros	16.799	96.2018	Myanmar	5,6,7
Oryctes rhinoceros	9.7	80	Sri Lanka	6,7,23
Oryctes rhinoceros	13.4025	144.697	Guam	6,29,32,33,34
Oryctes rhinoceros	-1.6	103.7	Indonesia	6,7,11,12
Oryctes rhinoceros	-7.7	110.4	Indonesia	6,7,11,12
Oryctes rhinoceros	1.8	101.1	Malaysia	6,15,16
Oryctes rhinoceros	8.90155	125.502	Philippines	5,6,7,20,21
Oryctes rhinoceros	7.39673	134.51	Philippines	5,6,7,20,21
Oryctes rhinoceros	-8	110.3	Indonesia	6,7,11,12
Oryctes rhinoceros	-7.7	110.6	Indonesia	6,7,11,12
Oryctes rhinoceros	7.3	80.2	Sri Lanka	6,7,23
Oryctes rhinoceros	13.4132	144.783	Guam	6,29,32,33,34
Oryctes rhinoceros	14.7007	121.001	Philippines	5,6,7,20,21
Oryctes rhinoceros	-7.39924	108.501	Indonesia	6,7,11,12
Oryctes rhinoceros	3	101.8	Malaysia	6,15,16
Oryctes rhinoceros	2.9	101.9	Malaysia	6,15,16
Oryctes rhinoceros	23.8	120.8	Taiwan	6,7,24
Oryctes rhinoceros	0.4	101.9	Indonesia	6,7,11,12
Oryctes rhinoceros	0.299824	100.103	Indonesia	6,7,11,12
Oryctes rhinoceros	13	80.2	India	6,7,10
Oryctes rhinoceros	8.1	80.4	Sri Lanka	6,7,23
Oryctes rhinoceros	5.80189	73.2964	Maldives	6,7,18,19
Oryctes rhinoceros	4.80195	100.904	Malaysia	6,15,16
Oryctes rhinoceros	13.7	100.5	Thailand	5,6,7
Oryctes rhinoceros	7.1	79.9	Sri Lanka	6,7,23
Oryctes rhinoceros	3.2	101.7	Malaysia	6,15,16
Oryctes rhinoceros	6.6	80	Sri Lanka	6,7,23
Oryctes rhinoceros	3.10046	101.6	Malaysia	6,15,16
Oryctes rhinoceros	3.30053	101.499	Malaysia	6,15,16
Oryctes rhinoceros	-8.7	115.2	Indonesia	6,7,11,12
Oryctes rhinoceros	14.0031	75.5979	India	6,7,10
Oryctes rhinoceros	23.9	90.4	Bangladesh	3,6,7
Oryctes rhinoceros	6.2	80.1	Sri Lanka	6,7,23
Oryctes rhinoceros	20.7938	106.989	Vietnam	5,6,7
Oryctes rhinoceros	23.1	120.1	Taiwan	6,7,24
Oryctes rhinoceros	22.7	120.5	Taiwan	6,7,24
Oryctes rhinoceros	-8.3	116.4	Indonesia	6,7,11,12
Oryctes rhinoceros	22.4208	120.502	Taiwan	6,7,24
Oryctes rhinoceros	19.1	108.7	China	6,8,42
Oryctes rhinoceros	18.8	109.2	China	6,8,42
Oryctes rhinoceros	18.4	109.3	China	6,8,42
Oryctes rhinoceros	18.2	109.5	China	6,8,42
Oryctes rhinoceros	19.5	109.6	China	6,8,42
Oryctes rhinoceros	18.4	109.8	China	6,8,42
Oryctes rhinoceros	18.5	110	China	6,8,42
Oryctes rhinoceros	20.3	110.2	China	6,8,42
Oryctes rhinoceros	18.8	110.3	China	6,8,42
Oryctes rhinoceros	19.1	110.4	China	6,8,42
Oryctes rhinoceros	19.2	110.5	China	6,8,42
Oryctes rhinoceros	19.8	110.7	China	6,8,42
Oryctes rhinoceros	19.6	110.9	China	6,8,42
Oryctes rhinoceros	24.4	124.1	Japan	43
Oryctes rhinoceros	26.7	128.2	Japan	43
Oryctes rhinoceros	26.7	128.3	Japan	43
Oryctes rhinoceros	26.9	128.3	Japan	43
Oryctes rhinoceros	28.3	129.3	Japan	43
Oryctes rhinoceros	6.42376	2.75958	Nigeria	44,45
Oryctes rhinoceros	6.65801	3.79366	Nigeria	44,45

## Sheet: Oryctes monoceros
species1	Lat	Log	Country	Source
Oryctes monoceros	4.90018	-2.12276	Ghana	Survey
Oryctes monoceros	4.75686	-2.0388	Ghana	Survey
Oryctes monoceros	4.74881	-2.08391	Ghana	Survey
Oryctes monoceros	5.81143	-2.82631	Ghana	Survey
Oryctes monoceros	6.10671	-3.0333	Ghana	Survey
Oryctes monoceros	5.62011	-2.55483	Ghana	Survey
Oryctes monoceros	6.66288	-3.08897	Ghana	Survey
Oryctes monoceros	7.02057	-3.03645	Ghana	Survey
Oryctes monoceros	6.21968	-2.74926	Ghana	Survey
Oryctes monoceros	5.08914	-3.09335	Ghana	Survey
Oryctes monoceros	5.28829	-2.76431	Ghana	Survey
Oryctes monoceros	4.99389	-2.62302	Ghana	Survey
Oryctes monoceros	6.41034	-3.20222	Ghana	Survey
Oryctes monoceros	6.40051	-2.65715	Ghana	Survey
Oryctes monoceros	4.98078	-1.88973	Ghana	Survey
Oryctes monoceros	5.10294	-2.12227	Ghana	Survey
Oryctes monoceros	4.98309	-2.41983	Ghana	Survey
Oryctes monoceros	4.8644	-2.22683	Ghana	Survey
Oryctes monoceros	5.56281	-2.0173	Ghana	Survey
Oryctes monoceros	5.44562	-2.15141	Ghana	Survey
Oryctes monoceros	6.04518	-2.87889	Ghana	Survey
Oryctes monoceros	6.45479	-2.31392	Ghana	Survey
Oryctes monoceros	6.1516	-2.14754	Ghana	Survey
Oryctes monoceros	4.87993	-1.79324	Ghana	Survey
Oryctes monoceros	4.94152	-1.71615	Ghana	Survey
Oryctes monoceros	4.96805	-1.66295	Ghana	Survey
Oryctes monoceros	4.89219	-1.8158	Ghana	Survey
Oryctes monoceros	5.02848	-1.66082	Ghana	Survey
Oryctes monoceros	5.3085	-1.99268	Ghana	Survey
Oryctes monoceros	5.17928	-2.0486	Ghana	Survey
Oryctes monoceros	5.00503	-2.03282	Ghana	Survey
Oryctes monoceros	5.97054	-1.79487	Ghana	Survey
Oryctes monoceros	5.0336	-1.91701	Ghana	Survey
Oryctes monoceros	5.52994	-0.69365	Ghana	Survey
Oryctes monoceros	5.7018	-0.833688	Ghana	Survey
Oryctes monoceros	5.4642	-0.935167	Ghana	Survey
Oryctes monoceros	5.70766	-0.996778	Ghana	Survey
Oryctes monoceros	5.82057	-1.31086	Ghana	Survey
Oryctes monoceros	5.68162	-0.563898	Ghana	Survey
Oryctes monoceros	5.42726	-0.468455	Ghana	Survey
Oryctes monoceros	5.21123	-1.22567	Ghana	Survey
Oryctes monoceros	5.33365	-1.17371	Ghana	Survey
Oryctes monoceros	5.09995	-1.29286	Ghana	Survey
Oryctes monoceros	5.17302	-1.29293	Ghana	Survey
Oryctes monoceros	5.23872	-1.32884	Ghana	Survey
Oryctes monoceros	5.04514	-1.50254	Ghana	Survey
Oryctes monoceros	5.18569	-1.43649	Ghana	Survey
Oryctes monoceros	5.50598	-1.53721	Ghana	Survey
Oryctes monoceros	5.24524	-0.917868	Ghana	Survey
Oryctes monoceros	6.42544	0.513115	Ghana	Survey
Oryctes monoceros	7.14771	0.325791	Ghana	Survey
Oryctes monoceros	6.54683	0.692257	Ghana	Survey
Oryctes monoceros	6.05785	0.806143	Ghana	Survey
Oryctes monoceros	6.363	0.863062	Ghana	Survey
Oryctes monoceros	5.78765	0.862843	Ghana	Survey
Oryctes monoceros	5.99294	0.582601	Ghana	Survey
Oryctes monoceros	6.26076	0.137113	Ghana	Survey
Oryctes monoceros	6.17018	0.427991	Ghana	Survey
Oryctes monoceros	6.54354	0.446001	Ghana	Survey
Oryctes monoceros	6.98561	0.283445	Ghana	Survey
Oryctes monoceros	5.90696	0.99101	Ghana	Survey
Oryctes monoceros	6.07117	1.02651	Ghana	Survey
Oryctes monoceros	6.23548	0.99031	Ghana	Survey
Oryctes monoceros	7.10533	-1.72249	Ghana	Survey
Oryctes monoceros	7.13325	-1.73037	Ghana	Survey
Oryctes monoceros	7.08326	-2.04035	Ghana	Survey
Oryctes monoceros	7.28279	-2.8636	Ghana	Survey
Oryctes monoceros	6.80103	-2.51381	Ghana	Survey
Oryctes monoceros	5.81137	-2.44634	Ghana	Survey
Oryctes monoceros	6.19722	-1.69336	Ghana	Survey
Oryctes monoceros	6.63054	-1.20709	Ghana	Survey
Oryctes monoceros	7.3907	-1.35526	Ghana	Survey
Oryctes monoceros	7.59933	-1.9467	Ghana	Survey
Oryctes monoceros	5.57517	-2.00923	Ghana	Survey
Oryctes monoceros	5.60849	-1.5432	Ghana	Survey
Oryctes monoceros	6.91038	-2.57587	Ghana	Survey
Oryctes monoceros	6.41777	-2.69936	Ghana	Survey
Oryctes monoceros	6.81662	-1.61666	Ghana	Survey
Oryctes monoceros	6.94542	-1.67053	Ghana	Survey
Oryctes monoceros	7.05507	-1.40282	Ghana	Survey
Oryctes monoceros	6.79897	-1.08495	Ghana	Survey
Oryctes monoceros	7.45923	-2.58541	Ghana	Survey
Oryctes monoceros	6.27066	0.036296	Ghana	Survey
Oryctes monoceros	5.30157	-1.99335	Ghana	Survey
Oryctes monoceros	7.00719	-2.16968	Ghana	Survey
Oryctes monoceros	6.09646	-0.830335	Ghana	Survey
Oryctes monoceros	6.8868	-1.61755	Ghana	Survey
Oryctes monoceros	6.93729	-1.61792	Ghana	Survey
Oryctes monoceros	7.0126	-1.37748	Ghana	Survey
Oryctes monoceros	6.97426	-1.47946	Ghana	Survey
Oryctes monoceros	5.57711	-0.25191	Ghana	Survey
Oryctes monoceros	6.45035	-2.31988	Ghana	Survey
Oryctes monoceros	5.57149	-0.286497	Ghana	Survey
Oryctes monoceros	5.64062	-0.343996	Ghana	Survey
Oryctes monoceros	5.56974	-0.117362	Ghana	Survey
Oryctes monoceros	5.67308	-0.161294	Ghana	Survey
Oryctes monoceros	5.71479	-0.158671	Ghana	Survey
Oryctes monoceros	5.53193	-0.439238	Ghana	Survey
Oryctes monoceros	5.3922	-0.64663	Ghana	Survey
Oryctes monoceros	5.59625	-0.206519	Ghana	Survey
Oryctes monoceros	5.72953	-0.009274	Ghana	Survey
Oryctes monoceros	5.85121	-0.168885	Ghana	Survey
Oryctes monoceros	6.10505	-0.009632	Ghana	Survey
Oryctes monoceros	5.80922	-0.347138	Ghana	Survey
Oryctes monoceros	5.64889	-0.756952	Ghana	Survey
Oryctes monoceros	6.04023	-0.457204	Ghana	Survey
Oryctes monoceros	6.39101	-0.380637	Ghana	Survey
Oryctes monoceros	5.86496	-0.664955	Ghana	Survey
Oryctes monoceros	8.20388	-0.400908	Ghana	Survey
Oryctes monoceros	-8.90909	13.1128	Angola	46,47,48,53
Oryctes monoceros	6.355	2.0888	Benin	49
Oryctes monoceros	12.3568	-1.51422	Burkina faso	53
Oryctes monoceros	-3.38672	29.3522	Burundi	53
Oryctes monoceros	4.63824	9.40214	Cameroon	50
Oryctes monoceros	-11.7394	43.234	Comoros	53
Oryctes monoceros	-5.93579	12.3761	Angola	46,53
Oryctes monoceros	-4.81674	11.8587	Congo	51,52,53
Oryctes monoceros	5.19266	-3.72773	Ivory Coast	54
Oryctes monoceros	9.52116	-13.6894	Guinea	53,55
Oryctes monoceros	4.04795	39.709	Ethiopia	53,56
Oryctes monoceros	6.17741	-10.4825	Liberia	57
Oryctes monoceros	-18.5977	49.248	Madagascar	46
Oryctes monoceros	-14.3167	35.1453	Malawi	58
Oryctes monoceros	12.614	-7.97647	Mali	53
Oryctes monoceros	-20.5242	57.5272	Mauritius	59
Oryctes monoceros	-13.0236	40.5725	Mozambique	60
Oryctes monoceros	6.43918	3.40813	Nigeria	46
Oryctes monoceros	-20.941	55.6754	Réunion	46
Oryctes monoceros	-1.89387	29.2817	Rwanda	46
Oryctes monoceros	14.6865	-17.4665	Senegal	61
Oryctes monoceros	-4.74604	55.5154	Seychelles	62
Oryctes monoceros	8.47484	-13.2836	Sierra Leone	63
Oryctes monoceros	2.03516	45.335	Somalia	64
Oryctes monoceros	-6.25352	39.5356	Tanzania	65
Oryctes monoceros	0.101102	32.5836	Uganda	66
Oryctes monoceros	11.8333	9.41667	Nigeria	68
Oryctes monoceros	-4.02083	39.6272	Kenya	69
Oryctes monoceros	-5.17583	38.7917	Tanzania	70
Oryctes monoceros	-7.27889	39.2411	Tanzania	71
Oryctes monoceros	-6.51389	38.9164	Tanzania	70,71
Oryctes monoceros	-4.86694	39.1142	Tanzania	65,70,71
Oryctes monoceros	-5.1025	39.1011	Tanzania	65,70,71
Oryctes monoceros	-5.0775	39.1258	Tanzania	65,70,71
Oryctes monoceros	5.52639	8.15	Nigeria	72
Oryctes monoceros	6.24778	8.92389	Nigeria	72
Oryctes monoceros	5.26139	8.25472	Nigeria	72,73
Oryctes monoceros	4.83528	6.90472	Nigeria	72
Oryctes monoceros	4.84806	6.92694	Nigeria	46,72
Oryctes monoceros	8.2175	4.75611	Nigeria	46,72
Oryctes monoceros	6.425	5.25111	Nigeria	46,72
Oryctes monoceros	6.26528	8.01194	Nigeria	72
Oryctes monoceros	6.03444	7.81944	Nigeria	72,74
Oryctes monoceros	6.08722	8.32639	Nigeria	72
Oryctes monoceros	4.88361	6.93583	Nigeria	46,72
Oryctes monoceros	6.49417	3.06639	Nigeria	46,72
Oryctes monoceros	-5.10444	39.0997	Tanzania	65,70,71
Oryctes monoceros	-5.07306	39.0469	Tanzania	65,70,71
Oryctes monoceros	-6.2075	39.5325	Tanzania	65
Oryctes monoceros	-6.24417	39.4967	Tanzania	65
Oryctes monoceros	-6.28167	39.48	Tanzania	65,70,71
Oryctes monoceros	-6.4125	39.5722	Tanzania	65,70,71
Oryctes monoceros	7.13639	-1.73167	Ghana	76
Oryctes monoceros	7.14694	-1.64778	Ghana	75
Oryctes monoceros	7.21056	-1.79111	Ghana	76
Oryctes monoceros	7.17861	-1.67889	Ghana	76
Oryctes monoceros	7.08778	-1.71389	Ghana	76
Oryctes monoceros	7.04056	-1.63472	Ghana	76
Oryctes monoceros	7.05389	-1.71166	Ghana	76
Oryctes monoceros	6.99528	-1.69694	Ghana	76
Oryctes monoceros	7.04	-1.63527	Ghana	76
Oryctes monoceros	7.19806	-1.58028	Ghana	76
Oryctes monoceros	7.10722	-1.88667	Ghana	76
Oryctes monoceros	7.05472	-1.93167	Ghana	75,76
Oryctes monoceros	7.19167	-2.02444	Ghana	76
Oryctes monoceros	7.30028	-2.01611	Ghana	76
Oryctes monoceros	7.21528	-1.94028	Ghana	76
Oryctes monoceros	7.12417	-1.99111	Ghana	76
Oryctes monoceros	7.00389	-1.95639	Ghana	76
Oryctes monoceros	6.96889	-1.93167	Ghana	76
Oryctes monoceros	6.97583	-1.84944	Ghana	76
Oryctes monoceros	6.90667	-1.735	Ghana	76
Oryctes monoceros	7.08806	-2.0475	Ghana	76
Oryctes monoceros	7.18472	-2.10472	Ghana	76
Oryctes monoceros	6.88139	-1.95361	Ghana	76
Oryctes monoceros	7.20389	-2.12194	Ghana	76
Oryctes monoceros	7.26333	-2.13667	Ghana	76
Oryctes monoceros	7.31778	-2.09833	Ghana	76
Oryctes monoceros	7.22083	-2.23639	Ghana	76
Oryctes monoceros	5.58139	-1.20139	Ghana	76
Oryctes monoceros	5.62556	-1.39944	Ghana	75,76
Oryctes monoceros	5.58333	-1.20278	Ghana	76
Oryctes monoceros	5.45111	-1.52389	Ghana	75,76
Oryctes monoceros	5.78028	-1.0975	Ghana	76
Oryctes monoceros	5.69833	-0.985833	Ghana	75,76
Oryctes monoceros	5.8225	-1.00222	Ghana	76
Oryctes monoceros	5.57444	-0.989444	Ghana	75,76
Oryctes monoceros	5.6275	-0.880278	Ghana	75,76
Oryctes monoceros	5.63611	-0.747778	Ghana	75,76
Oryctes monoceros	5.76472	-0.762778	Ghana	76
Oryctes monoceros	5.76583	-0.973056	Ghana	75,76
Oryctes monoceros	5.90222	-0.724167	Ghana	76
Oryctes monoceros	5.9525	-0.750833	Ghana	76
Oryctes monoceros	7.28944	-2.27889	Ghana	76
Oryctes monoceros	7.25333	-2.24056	Ghana	76
Oryctes monoceros	7.36235	-2.35359	Ghana	76
Oryctes monoceros	7.40872	-2.46964	Ghana	76
Oryctes monoceros	7.49923	-2.0999	Ghana	76
Oryctes monoceros	7.56203	-2.16432	Ghana	76
Oryctes monoceros	7.60417	-2.2725	Ghana	76
Oryctes monoceros	7.3975	-2.18972	Ghana	76
Oryctes monoceros	7.4425	-2.08528	Ghana	76
Oryctes monoceros	7.53641	-2.07549	Ghana	76
Oryctes monoceros	7.44178	-2.17191	Ghana	76
Oryctes monoceros	8.06917	-1.72638	Ghana	76
Oryctes monoceros	7.75087	-2.10061	Ghana	76
Oryctes monoceros	7.72892	-2.5214	Ghana	76
Oryctes monoceros	7.69301	-2.23468	Ghana	76
Oryctes monoceros	7.29846	-2.70618	Ghana	76
Oryctes monoceros	7.27436	-2.46372	Ghana	76
Oryctes monoceros	7.27573	-2.87567	Ghana	76
Oryctes monoceros	7.30389	-2.71	Ghana	76
Oryctes monoceros	7.59662	-2.79262	Ghana	76
Oryctes monoceros	6.79283	-1.08668	Ghana	76
Oryctes monoceros	6.86044	-1.3958	Ghana	76
Oryctes monoceros	6.92694	-1.48611	Ghana	76
Oryctes monoceros	6.6525	-1.81806	Ghana	76
Oryctes monoceros	6.44694	-1.58167	Ghana	76
Oryctes monoceros	6.6525	-1.81806	Ghana	76
Oryctes monoceros	6.37667	-1.93333	Ghana	76
Oryctes monoceros	6.78472	-1.08167	Ghana	76
Oryctes monoceros	6.64583	-0.738333	Ghana	76
Oryctes monoceros	6.29139	-1.62333	Ghana	76
Oryctes monoceros	6.96083	-1.78083	Ghana	76
Oryctes monoceros	6.145	-2.15306	Ghana	75,76
Oryctes monoceros	6.20278	-2.48611	Ghana	75,76
Oryctes monoceros	5.7675	-2.08917	Ghana	75,76
Oryctes monoceros	5.56972	-2.01194	Ghana	75,76
Oryctes monoceros	5.50778	-1.84472	Ghana	75,76
Oryctes monoceros	5.89139	-1.68556	Ghana	75,76
Oryctes monoceros	5.61583	-2.16167	Ghana	75,76
Oryctes monoceros	5.42944	-2.10694	Ghana	75,76
Oryctes monoceros	5.29278	-1.99278	Ghana	75,76
Oryctes monoceros	5.48667	-1.725	Ghana	75,76
Oryctes monoceros	5.38306	-1.63722	Ghana	75,76
Oryctes monoceros	5.36972	-1.52278	Ghana	75,76
Oryctes monoceros	5.34556	-1.67667	Ghana	75,76
Oryctes monoceros	5.42944	-5.42944	Ivory Coast	54
Oryctes monoceros	5.32167	-1.80972	Ghana	75,76
Oryctes monoceros	5.59944	-1.54361	Ghana	75,76
Oryctes monoceros	5.73861	-1.60528	Ghana	75,76
Oryctes monoceros	5.86222	-1.5475	Ghana	75,76
Oryctes monoceros	5.62389	-1.39944	Ghana	75,76
Oryctes monoceros	5.69694	-1.28083	Ghana	75,76
Oryctes monoceros	5.75194	-1.28389	Ghana	75,76
Oryctes monoceros	5.45333	-1.52389	Ghana	75,76
Oryctes monoceros	6.38444	-0.378333	Ghana	76
Oryctes monoceros	6.26056	-0.472222	Ghana	76
Oryctes monoceros	6.26111	-0.451667	Ghana	76
Oryctes monoceros	6.29111	-0.476667	Ghana	76
Oryctes monoceros	6.29611	-0.41	Ghana	76
Oryctes monoceros	6.25444	-0.413889	Ghana	76
Oryctes monoceros	6.2725	-0.386389	Ghana	76
Oryctes monoceros	6.23778	-0.398056	Ghana	76
Oryctes monoceros	6.20417	-0.369444	Ghana	76
Oryctes monoceros	6.24028	-0.318889	Ghana	76
Oryctes monoceros	6.21	-0.191667	Ghana	76
Oryctes monoceros	6.18278	-0.150278	Ghana	76
Oryctes monoceros	6.20722	-0.118611	Ghana	76
Oryctes monoceros	6.15194	-0.072778	Ghana	76
Oryctes monoceros	6.10778	-0.021667	Ghana	76
Oryctes monoceros	6.1425	-0.022222	Ghana	76
Oryctes monoceros	6.16056	-0.058889	Ghana	76
Oryctes monoceros	6.1675	-0.018611	Ghana	76
Oryctes monoceros	6.20278	-0.081667	Ghana	76
Oryctes monoceros	6.27861	0.077222	Ghana	76
Oryctes monoceros	6.25139	0.1375	Ghana	76
Oryctes monoceros	6.11333	0.246111	Ghana	76
Oryctes monoceros	6.89722	-2.37722	Ghana	76
Oryctes monoceros	6.90333	-2.55583	Ghana	76
Oryctes monoceros	7.26639	-2.46361	Ghana	76
Oryctes monoceros	7.14222	-2.16611	Ghana	76
Oryctes monoceros	7.08694	-2.02667	Ghana	76
Oryctes monoceros	7.08583	-2.0275	Ghana	76
Oryctes monoceros	7.135	-1.72278	Ghana	76
Oryctes monoceros	7.20278	-2.47472	Ghana	76
Oryctes monoceros	6.59667	-2.11028	Ghana	76
Oryctes monoceros	6.15528	-2.14833	Ghana	76
Oryctes monoceros	6.33278	-2.82972	Ghana	75,76
Oryctes monoceros	5.81889	-2.81583	Ghana	75,76
Oryctes monoceros	6.11111	-3.02667	Ghana	75,76
Oryctes monoceros	6.65806	-3.08694	Ghana	75,76
Oryctes monoceros	5.8225	-2.81694	Ghana	75,76
Oryctes monoceros	5.80972	-2.42361	Ghana	75,76
Oryctes monoceros	5.61639	-2.55778	Ghana	75,76
Oryctes monoceros	5.765	-2.07889	Ghana	75,76
Oryctes monoceros	7.58389	-2.7775	Ghana	75,76
Oryctes monoceros	7.68778	-2.225	Ghana	75,76
Oryctes monoceros	7.80222	-2.70556	Ghana	75,76
Oryctes monoceros	-28.9	31.5	South Africa	46
Oryctes monoceros	-29.8	30.9	South Africa	46
Oryctes monoceros	-29.7	31	South Africa	46
Oryctes monoceros	-30.3	30.7	South Africa	46
Oryctes monoceros	-29.6	30.4	South Africa	46
Oryctes monoceros	-28.6	32.1	South Africa	46
Oryctes monoceros	-26.5	32.8	South Africa	46
Oryctes monoceros	-28.4	32.4	South Africa	46,60
Oryctes monoceros	-33	27.9	South Africa	46,60
Oryctes monoceros	-24.1	31.1	South Africa	46,60
Oryctes monoceros	-24.4	30.8	South Africa	46,60
Oryctes monoceros	-28.9	31.8	South Africa	46,60
Oryctes monoceros	-25.3	31	South Africa	46,60
Oryctes monoceros	7	0.6	Togo	60
Oryctes monoceros	9.3	1.2	Togo	60
Oryctes monoceros	10.9	13.9	Cameroon	50,60
Oryctes monoceros	3.9	11.5	Cameroon	50,60
Oryctes monoceros	-29.7	30.8	South Africa	46,60
Oryctes monoceros	6.2	1.3	Togo	60
Oryctes monoceros	-15.3	35.3	Malawi	58
Oryctes monoceros	-19.1	13.6	Namibia	58
Oryctes monoceros	-31.6	29.6	South Africa	49,64
Oryctes monoceros	14.5	-14.5	Senegal	61
Oryctes monoceros	-25	47	Madagascar	46

## Sheet: References
Species		References
Oryctes rhinoceros	1	Kinawy, MM. Biological control of the coconut palm rhinoceros beetle (Oryctes rhinoceros L. Coleoptera: Scarabaeidae) using Rhabdionvirus oryctes Huger in Sultanate of Oman. Egyptian Journal of Biological Pest Control. 14, 113-118 (2004).
Oryctes rhinoceros	2	Alam, NS. & Islam, MN. Mite management of coconut in Bangladesh. In Proceedings of the mite management workshop of coconut in SAARC member countries. SAARC Agriculture Centre (SAC), Dhaka. 25-38 (2014).
Oryctes rhinoceros	3	APPPC. Insect pests of economic significance affecting major crops of the countries in Asia and the Pacific region. In: Technical Document No. 135, Bangkok, Thailand: Regional Office for Asia and the Pacific region (RAPA) (1987).
Oryctes rhinoceros	4	Saïd, I., Torre, RADL., Morin, JP. & Rochat, D. Adaptation of a four-arm olfactometer for behavioural bioassays of large beetles. Chemoecology. 16, 9-16, (2006).
Oryctes rhinoceros	5	Waterhouse, DF. The major arthropod pests and weeds of agriculture in Southeast Asia. Canberra, Australia: ACIAR.141 (1993).
Oryctes rhinoceros	6	EPPO. EPPO Global database. In: EPPO Global database, Paris, France: EPPO. 1. (2022) https://gd.eppo.int/
Oryctes rhinoceros	7	CABI, Undated. Compendium record. Wallingford, UK: CABI (2022).
Oryctes rhinoceros	8	Xu, D., Zhuo, Z., Li, X., & Wang, R. Distribution and invasion risk assessment of Oryctes rhinoceros (L.) in China under changing climate. Journal of Applied Entomology, 146, 385– 395, (2022). https://doi.org/10.1111/jen.12989
Oryctes rhinoceros	9	Riazuddin, RS., Sharma, MK, Jagpal, S. & Rai, MK. Surveying on prevailing species of white grubs (Coleoptera: Scarabaeidae) in the different districts of Western Uttar Pradesh, India. Trends in Biosciences. 11, 2137-2142, (2018). http://trendsinbiosciencesjournal.com/upload/08-10193_(Riazuddin).pdf
Oryctes rhinoceros	10	Prabhakar, P. Study on asiatic rhinoceros beetlein the forest of south Chhotanagpur Plateau of Jharkhand. (2015). https://www.researchgate.net/publication/283017130_Study_on_Asiatic_Rhinoceros_Beetle_in_The_Forest_of_South_Chhotanagpur_Plateau_of_Jharkhand
Oryctes rhinoceros	11	Hallett, RH. et al. Aggregation pheromone of coconut rhinoceros beetle,Oryctes rhinoceros (L.) (coleoptera: Scarabaeidae). Journal of Chemical Ecology. 21, 1549-1570, (1995). DOI:10.1007/BF02035152
Oryctes rhinoceros	12	Pradipta, AP., Wagiman, FX. & Witjaksono, A. The potency of collecting larvae of Oryctes rhinoceros L. (Coleoptera: Scarabaeidae) in the oil palm plantation. AGRIVITA, Journal of Agricultural Science. 42, 153-159, (2020). DOI:10.17503/agrivita.v42i1.2489
Oryctes rhinoceros	13	Manjeri, G., Muhamad, R., Faridah, QZ., & Tan, SG. Morphometric Analysis of Oryctes rhinoceros (L.) (Coleoptera: Scarabaeidae) from Oil Palm Plantations. The Coleopterists Bulletin, 67, 194–200, (2013). http://www.jstor.org/stable/24773211
Oryctes rhinoceros	14	Vargo, A. Coconut Rhinoceros Beetle (Oryctes rhinoceros). Agricultural Pests of Pacific ADAP 2000-4. 1-831435-07-3 (2000).
Oryctes rhinoceros	15	Huger, AM. The Oryctes virus: its detection, identification, and implementation in biological control of the coconut palm rhinoceros beetle, Oryctes rhinoceros (Coleoptera: Scarabaeidae). Journal of Invertebrate Pathology. 89, 78-84 (2005). DOI:10.1016/j.jip.2005.02.010
Oryctes rhinoceros	16	Manjeri, G., Muhamad, R., & Tan, S. Oryctes rhinoceros Beetles, an Oil Palm Pest in Malaysia. Annual Research & Review in Biology. 4, 3429-3439 (2014). https://doi.org/10.9734/ARRB/2014/11023
Oryctes rhinoceros	17	Crawford, AM., & Zelazny, B. Evolution in Oryctes baculovirus: rate and types of genomic change. Virology, 174, 294–298, (1990). https://doi.org/10.1016/0042-6822(90)90078-6
Oryctes rhinoceros	18	Zelazny, B. Oryctes rhinoceros damage on coconut palm in the Maldives. Plant protection bulletin. 31, 119-120, (1983).
Oryctes rhinoceros	19	Anon. Crop Protection news from Arab/Near East countries. Arab and Near East Plant Protection Newsletter. 19-20, 2-4, (1986).
Oryctes rhinoceros	20	Zelazny, B. & Alfiler AR. Ecological methods for adult populations of Oryctes rhinoceros (Coleoptera, Scarabaeidae). Ecological Entomology. 12, 227-238, (1987). DOI:10.1111/j.1365-2311.1987.tb01001.x
Oryctes rhinoceros	21	Cayabyab, BF., Villavicencio, EB., Limosinero, RL., Villancio, VT. & Garcia, JNM. Survey of insect pests and diseases of Gabing San Fernando, Xanthosoma sagittifolium (L.) Schott and Melet in selected areas of Luzon and Zamboanga City, Philippines. Journal of ISSAAS (International Society for Southeast Asian Agricultural Sciences). 23, 94-102, (2017) http://www.issaas.org/journal/v23/02/journal-i…
Oryctes rhinoceros	22	AVA. Diagnostic records of the Plant Health Diagnostic Services., Singapore: Plant Health Centre Agri-food & Veterinary Authority (2001).
Oryctes rhinoceros	23	Anon. Report of the Coconut Research Institute, Sri Lanka, for 1986. Lunuwila, Sri Lanka: Coconut Research Institute. 97-121 (1986).
Oryctes rhinoceros	24	Cheng, CT., Jeng, ML., Tsai, JF., Li, CL., & Wu, LW. Two mitochondrial genomes of Taiwanese rhinoceros beetles, Oryctes rhinoceros and Eophileurus chinensis (Coleoptera: Scarabaeidae). Mitochondrial DNA. Part B, Resources. 6, 2260–2262, (2021). https://doi.org/10.1080/23802359.2021.1948364
Oryctes rhinoceros	25	NAPPO. Phytosanitary Alert System: Coconut Rhinoceros Beetle (Oryctes rhinoceros, Scarabaeidae) detected in Hawaii. In: Phytosanitary Alert System: Coconut Rhinoceros Beetle (Oryctes rhinoceros, Scarabaeidae) detected in Hawaii, NAPPO, (2014). http://www.pestalert.org/oprDetail.cfm?oprID=575
Oryctes rhinoceros	26	Hawaii Department of Agriculture. Destructive beetles found on oahu coconut trees, Hawaii, USA: Hawaii Department of Agriculture (2014a). http://hdoa.hawaii.gov/blog/main/destructive-beetles-found-on-oahu-coconut-trees/
Oryctes rhinoceros	27	HDOA. Coconut rhinoceros beetle found at Diamond Head., USA: Hawaii Department of Agriculture (HDOA) News Release (2014). http://hdoa.hawaii.gov/blog/main/crbdh/
Oryctes rhinoceros	28	HDOA. Coconut rhinoceros beetle found near Mililani. In: Fourth Buffer Zone Created Around Leilehua Golf Course, USA: Hawaii Department of Agriculture (HDOA) News Release. (2014b) https://hdoa.hawaii.gov/blog/main/crbmililani/#:~:text=HONOLULU%20%E2%80%94%20Another%20live%20adult%20coconut,of%20the%20Leilehua%20Golf%20Course.
Oryctes rhinoceros	29	Marshall, SDG., Vaqalo, M., Moore, A., Quitugua, RJ. & Jackson, TA. A new invasive biotype of the coconut rhinoceros beetle (Oryctes rhinoceros) has escaped from biological control by Oryctes rhinoceros nudivirus [Abstract]. [International Congress on Invertebrate Pathology and Microbial Control and the 48th Annual Meeting of the Society for Invertebrate Pathology]. 106, (2015). http://guaminsect…
Oryctes rhinoceros	30	Seebens, H. et al. No saturation in the accumulation of alien species worldwide. Nature Communications. 8, 14435, (2017). http://www.nature.com/articles/ncomms14435
Oryctes rhinoceros	31	Bedford, GO. Biological control of the rhinoceros beetle (Oryctes rhinoceros) in the South Pacific by baculovirus. In: Agriculture, Ecosystems and Environment. 15, 141-147, (1986).
Oryctes rhinoceros	32	Molet, T. CPHST Pest Datasheet for Oryctes rhinoceros., USA: USDA-APHIS-PPQ-CPHST (2013).
Oryctes rhinoceros	33	Moore, A. Rhinoceros beetle pest found in Guam and Saipan. In: Pest Alert, Suva, Fiji: Plant Protection Service, Secretariat of the Pacific Community. (2007).
Oryctes rhinoceros	34	Mankin, RW. & Moore, A. Acoustic detection of Oryctes rhinoceros (Coleoptera: Scarabaeidae: Dynastinae) and Nasutitermes luzonicus (Isoptera: Termitidae) in palm trees in urban Guam. Journal of Economic Entomology. 103, 1135-1143, (2010). DOI:10.1603/EC09214
Oryctes rhinoceros	35	IPPC. Detection of coconut rhinoceros beetle (CRB). (2019). https://www.ippc.int/en/countries/new-caledonia/pestreports/2019/10/detection-of-coconut-rhinoceros-beetle-crb/
Oryctes rhinoceros	36	Bedford, GO. Descriptions of the larvae of some rhinoceros beetles (Col., Scarabaeidae, Dynastinae) associated with coconut palms in New Guinea. Bulletin of Entomological Research. 63, 445-472, (1974). DOI:10.1017/S0007485300040943
Oryctes rhinoceros	37	Uili, S. Agricultural development in Tokelau. Alafua Agricultural Bulletin. 5, 23-25, (1980).
Oryctes rhinoceros	38	Zhang, J. The coconut rhinoceros beetle on Hainan Island, China. Plant Protection Bulletin, FAO. 32, 17-24, (1984).
Oryctes rhinoceros	39	Valois, M., Tinôco, R., Chia, G., Vaz-de-Mello, F., Grossi P & Silva F. Giant rhinoceros beetle Golofa claviger (Linnaeus) (Coleoptera: Melolonthidae: Dynastini) is damaging North Brazilian oil palm plantations. Revista Brasileira de Entomologia 63, 6–8, (2019).
Oryctes rhinoceros	40	Krell, FT., Schmitt, T, & Linsenmair, KE. The rhinoceros beetle Cyphoniste tuberculifrons Quedenfeldt 1884 attracted by quinones (Coleoptera Scarabaeidae Dynastinae): primary olfactory attraction of a saprophagous beetle by its source of food?, Tropical Zoology, 12, 297-307 , (1999). DOI: 10.1080/03946975.1999.10539396
Oryctes rhinoceros	41	Giblin-Davis, RM. Borers of Palms. In F. W. Howard, D. Moore, R. M. Giblin-Davis, & R. G. Abad [eds.] Insects on Palms. CABI Publishing. 267-304, (2001).
Oryctes rhinoceros	42	Zhang, J. & Qian, DC. The occurrence, distribution, damage and integrated control of Oryctes rhinoceros (L.) on coconut plantations in south China. Chin. J. Trop. Crops. 1, 95-102, (1983) .
Oryctes rhinoceros	43	GBIF. GBIF Occurrence Download (2022) https://doi.org/10.15468/dl.chsmaj
Oryctes rhinoceros	44	Olowu, RA. et al. Assessment of proximate and mineral status of Rhinoceros beetle larva, Oryctes rhinoceros Linnaeus (1758)(Coleoptera: Scarabaeidae) from Itokin, Lagos State, Nigeria. Research Journal of Environmental Sciences. 6, .118, (2012).
Oryctes rhinoceros	45	Anaduaka, EG., Uchendu, NO., Osuji, DO., Ene, LN. & Amoke, OP. Nutritional compositions of two edible insects: Oryctes rhinoceros larva and Zonocerus variegatus. Heliyon, 7, p.e06531 (2021).
Oryctes monoceros	46	Arrow, GJ. Scarabaeidae: Dynastinae. Coleopterorum Catalogues. Gravenhage, the Netherlands: Dr W. Junk. (1937).
Oryctes monoceros	47	Duarte, AJ. A first list of some species of insects of economic importance in Angola. Agronomia Angolana. 115. (1954)
Oryctes monoceros	48	Endrődi, S. The Dynastinae of the world. Dordrecht, Netherlands: Dr. W. Junk. 800. (1985).
Oryctes monoceros	49	Gbangboche, AB., Tognibo, BAC., Kayode, P., Zannou, ET. & Codjia, JTC. Croissance et valeur alimentaire des larves de Oryctes monoceros. International Journal of Biological and Chemical Sciences, 10, 983-992. (2016).
Oryctes monoceros	50	Nonveiller, G. Catalogue of the insects of agricultural importance of Cameroon. Belgrade, Yugoslavia: Institut Pour la Protection des Plantes, 15, (1984).
Oryctes monoceros	51	Anon. Pests of the oil palm in the Portuguese Congo. Bulletin of the Imperial Institute London, 19, 205-207, (1921).
Oryctes monoceros	52	CABI. Plantwise Knowledge Bank. https://www.plantwise.org/knowledgebank/datasheet/37973 (2022)
Oryctes monoceros	53	EPPO. EPPO Global database, (2022). https://gd.eppo.int/taxon/ORYCMO/distribution/CD
Oryctes monoceros	54	Allou, K., Morin, JP., Kouassi, P., N'klo, FH. & Rochat, D. (2006). Oryctes monoceros trapping with synthetic pheromone and palm material in Ivory Coast. Journal of chemical ecology, 32, 1743–1754, (2006).
Oryctes monoceros	55	Lepesme, P. The insects of Palms. Paris, France: Paul Lechevalier, (1947).
Oryctes monoceros	56	Kelemu, S. et al. African edible insects for food and feed: inventory, diversity, commonalities and contribution to food security. Journal of Insects as Food and Feed, 1, 103–119, (2015). https://doi.org/10.3920/JIFF2014.0016
Oryctes monoceros	57	Briscoe, MS. Insect reconnaissance in Liberia, West Africa. Psyche. 253, (1947).
Oryctes monoceros	58	NHM. Specimen record from the collection in the Natural History Museum (London, UK)., London, UK: Natural History Museum (London), (1936).
Oryctes monoceros	59	Kalshoven, LGE. & Laan PA van der (Reviser and translator). Pests of crops in Indonesia (revised). Jakarta, Indonesia: Ichtiar Baru, 701, 1981).
Oryctes monoceros	60	Mayné, R. Insect pests of the palms in tropical Africa and belonging to the family Dynastinae. Ann. Gembloux. 34 (3), 90, (1928).
Oryctes monoceros	61	Risbec, J. The Entomological Fauna of Crops in Senegal and French Sudan. Paris, France: Gouvernement Général de l'Afrique Occidentale Francaise, (1950).
Oryctes monoceros	62	Vesey-fitzgerald, D. Some Insects of economic Importance in Seychelles. Bulletin of Entomological Research. 32, 153-160, (1941). DOI:10.1017/S0007485300005368
Oryctes monoceros	63	Hoyt, CP. Investigations of rhinoceros beetles in West Africa. Pacific Science. 17, 444-451, (1963).
Oryctes monoceros	64	Schmutterer, H. On knowledge of the pests and diseases of cultivated plants in southern Somalia. (Zur Kenntnis der Schädlinge und Krankheiten der Kultur-pflanzen in Südsomalia.). Anzeiger fur Schadlingskunde. 37, 102-106, 1964.
Oryctes monoceros	65	Mansfield-aders, W. Insects injurious to Economic Crops in the Zanzibar Protectorate. Bulletin of Entomological Research. 10, 145-155, (1920). DOI:10.1017/S0007485300043947
Oryctes monoceros	66	Hargreaves, H. Report of the Department of Agriculture Uganda. Entebbe, Uganda: Department of Agriculture. 15-21, 1924.
Oryctes monoceros	67	Anon. Crop Protection news from Arab/Near East countries. Arab and Near East Plant Protection Newsletter. 19-20, (1986)
Oryctes monoceros	68	Kabiru, SM., Abiodun, OC., & Rahman, YSA. Control of Oryctes monoceros on Date Palm Field in Sudan-Savannah Vegetative Zone of Nigeria. World Journal of Agricultural Research, 2, 285-290, (2014).
Oryctes monoceros	69	Dry, FW. Notes on the Coconut Beetle (Oryctes monoceros, Ol.) in Kenya Colony. Bulletin of Entomological Research. 13, 103-107, (1922). DOI:10.1017/S0007485300045260
Oryctes monoceros	70	Purrini, K. Baculovirus oryctes release into Oryctes monoceros population in Tanzania, with special reference to the interaction of virus isolates used in our laboratory infection experiments. J Invertbr Pathol, 53, 285–300, (1989).
Oryctes monoceros	71	Muyengi, ZE., Msuya, E. & Lazaro, E. Assessment of factors affecting coconut production in Tanzania. J. Agric. Econ. Dev. 4, 083-094, (2015).
Oryctes monoceros	72	Ukeh, DA., Usua, EJ. & Umoetok, SBA. Notes on the biology of Oryctes monoceros (OLIV.) A pest of palms in Nigeria. Glob. J. Agric. Sci. 2,33–36, (2003). doi: 10.4314/gjass.v2i1.2180
Oryctes monoceros	73	World Rainforest Movement. Bulletin 193, 2013. https://www.wrm.org.uy/bulletin-articles/nigeria-wilmar-rrdc-and-the-calaroibiae-oil-palm-estates
Oryctes monoceros	74	Ukeh, DA. Distribution of Latoia viridissima and Oryctes monoceros in Cross River Oil Palm Estates, Nigeria. International Journal of Agricultural Research, 2, 883-887, (2007).
Oryctes monoceros	75	Philippe, R. & Dery, SK. New way of controlling Oryctes monoceros (Coleoptera, Dynastidae), A coconut pest in Ghana. Cord. 20, 34-34, (2004).
Oryctes monoceros	76	Cotterell, GS. Report of the Entomologist for the year ending 31st March 1924. Accra, Ghana: Agricultural Department. 34-35, (1924).
Note: The reference list numbers are for the supplementary information
